# Supplementary material for: Phylogeography and DNA-based species delimitation provide insight into the taxonomy of the polymorphic rose chafer Protaetia (Potosia) cuprea species complex (Coleoptera: Scarabaeidae: Cetoniinae) in the Western Palearctic
Source: PLoS One. 2018 Feb 20;13(2):e0192349. doi: 10.1371/journal.pone.0192349 (PMC5819786; doi:10.1371/journal.pone.0192349)
Supplement: S2 Table — (XLSX) [file pone.0192349.s002.xlsx]

## Sheet: List1
S2 Table: List of material used in the study with localities and accession numbers of sequences in GenBank
Code in the paper	Sample ID	Species	GPS data	Locality (event ID)	Collecting date	Collector	Accession Cox1 #	Accession CytB #
Outgroup	071CA_SW	Cetonia aurata	N 47°18'45.523" E 7°45'33.669"	Switzerland, Eggen	2010		MG813306	MG820510
Morocco 104	104PO_MO	Potosia opaca	34°46’N 5°24’W	NW Morocco, Rif mts., SW of Zoumi, ca 240 m	18.iii.2013	Dunda, Hillert, Král, Schneider, Vondráček D., Vondráček J.	MG813321	MG820525
Morocco 105	105PO_MO	Potosia opaca	34°03’N 5°24’W	NC Morocco, Jbel Tazekka mts., ca 1250-1500 m	19.-22.iii.2013	Dunda, Hillert, Král, Schneider, Vondráček D., Vondráček J.	MG813322	MG820526
Tunisia 116	116PO_TU	Potosia opaca	36°32’N 08°45’E	NW Tunisia, Jendouba, 5,5 km NNW of Jendouba by road, ca 150 m	30.iii.2014	Hillert, Král, Šípek, Vondráček	MG813333	MG820537
Tunisia 117	117PO_TU	Potosia opaca	37°12’N 09°14’E	NC Tunisia, Bizerte, Cap Serrat, Ziatine river estuary, ca 1 m	31.iii.-1.iv.2014	Hillert, Král, Šípek, Vondráček	MG813334	MG820538
Greece 7	007PF_GR	Potosia fieberi	N 39°52.779‘ E 22°43.191‘	Greece, Thessaly, Larisa district, Mt. Ossa, Stomio	vi.2007		MG813271	MG820475
Czech Rep. 8	008PF_CZ	Potosia fieberi	N 48°47'8.491" E 16°49'35.490"	Czech Republic, Moravia, Lednice - camp Apollo env.	27.v.2007	Šípek	MG813272	MG820476
Czech Rep. 17	017PF_CZ	Potosia fieberi	N 48°47'8.491" E 16°49'35.490"	Czech Republic, Moravia, Lednice - camp Apollo env.	29.v.2009	Šípek	MG813276	MG820480
Czech Rep. 18	018PF_CZ	Potosia fieberi	N 48°47'8.491" E 16°49'35.490"	Czech Republic, Moravia, Lednice - camp Apollo env.	29.v.2009	Šípek	MG813277	MG820481
Greece 21	021PF_GR	Potosia fieberi	N 39°52.779‘ E 22°43.191‘	Greece, Thessaly, Larisa district, Mt. Ossa, Stomio	20.iv.2009		MG813280	MG820484
Greece 22	022PF_GR	Potosia fieberi	N 39°52.779‘ E 22°43.191‘	Greece, Thessaly, Larisa district, Mt. Ossa, Stomio	20.iv.2009		MG813281	MG820485
Greece 96	096PF_GR	Potosia fieberi	N 39°52.779‘ E 22°43.191‘	Greece, Thessaly, Larisa district, Mt. Ossa, Stomio	7.-11.vi.2003	Šejnohová, Šípek	MG813317	MG820521
Croatia 60	060PA_HR	Potosia angustata	N 44°57'55.870" E14°41'9.730"	Croatia, Krk island, NW Stara Baška	vii.2009	Miklušová	MG813299	MG820503
Greece 61	061PA_GR	Potosia angustata	N 41°12'44.840" E 23°4'4.062"	Greece, Kerkini	7.-13.vii.2008		MG813300	MG820504
Greece 63	063PA_GR	Potosia angustata	N 37°53'42.635" E 22°5'20.728"	Greece, Pelopones, Mt. Helenos	13.vii.2007		MG813301	MG820505
Turkey 5	005CU_TR	Potosia cuprina	N 36°38'23.128" E 34°18'14.819"	Turkey, Erdemli env.	2002		MG813269	MG820473
Turkey 14	014CU_TR	Potosia cuprina	N 36°34'34.117" E 34°13'52.617"	Turkey, Aslanli, Erdemli env.	10.-16.vi.2002	Dudl	MG813273	MG820477
Turkey 74	074CU_TR	Potosia cuprina	N 38°41'18.497" E 35°22'48.093"	Turkey central, Hisarcik 1 km S Kayseri vill. (10 km S), 1659 m	19.vii.2003	Janšta, Straka	MG813308	MG820512
Turkey 76	076CU_TR	Potosia cuprina	N 36°34'34.117" E 34°13'52.617"	Turkey, Aslanli, Erdemli env.	10.-16.vi.2002	Dudl	MG813309	MG820513
Sicily 27	027PH_IT	Potosia hypocrita	N37°52’09‘‘ E14°5’39.05‘‘	Italy, Sicilia isl., Madonia, Petraria Sottana env.	5.vi.2009	Drožová, Janšta, Šípek, Venderová, Vondráček	MG813286	MG820490
Sicily 29	029PH_IT	Potosia hypocrita	N37°52’09‘‘ E14°5’39.05‘‘	Italy, Sicilia isl., Madonia, Petraria Sottana env.	5.vi.2009	Drožová, Janšta, Šípek, Venderová, Vondráček	MG813287	MG820491
Portugal 34	034Br_PT	Potosia cuprea brancoi	N37°41‘11.33‘‘ W08°41‘01.43‘‘	Portugal, Alentejo, Vale Bejinha	12.v.2009	Podskalská, Šípek	MG813290	MG820494
Portugal 35	035Br_PT	Potosia cuprea brancoi	N 40°47'5.901" W8°26'49.186"	Potugal, Albergaria (about 20 km S from Alcacér do Sal) in cork oak plantation	12.v.2009	Podskalská, Šípek	MG813291	MG820495
Mallorca 37	037Br_ES	Potosia cuprea brancoi	N 39°51'39.722" E3°9'19.254"	Spain, Mallorca, Baleares, Puerto d'Aleudia	19.vi.2009	Hájek	MG813292	MG820496
Spain 91	091Br_ES	Potosia cuprea brancoi	N 36°50'37.602" W 2°3'25.713"	Spain, Rodalquilar (Andalucia, Almeria prov.)	23.-24.iv.2008	Ahrens, Fabrizi	MG813315	MG820519
Portugal 95	095Br_PT	Potosia cuprea brancoi	N 40°47'5.901" W8°26'49.186"	Potugal, Albergaria (about 20 km S from Alcacér do Sal) in cork oak plantation	12.v.2009	Podskalská, Šípek	MG813316	MG820520
Southern France 78	078Bo_FR	Potosia cuprea bourgini	N 44°55' E 01°45'	France, Tarn, N. O Ft de la Grésigne, Penne	vi.-viii.2005	Laforgue	MG813311	MG820515
Northern France 114	114Bo_FR	Potosia cuprea bourgini		France, Bruxelles 45230 Dammarie sur Loing, department of Loiret ( 45) region Centre	2015	Legrand	MG813331	MG820535
Italy 59	059Pc_IT	Potosia cuprea cuprea	N 41°42'57,2'' E 12°48'38,8''	Lazio district, W of Lariano town, ca 350 m			MG813298	MG820502
Sardinia 67	067Pc_IT	Potosia cuprea cuprea		Italy, Sardinia isl.	viii.2007		MG813303	MG820507
Corsica 70	070Pc_FR	Potosia cuprea cuprea	N 42°14'15.620" E 8°36'49.618"	France, Corse, Piana	vi.2010		MG813305	MG820509
Corsica 88	088Pc_FR	Potosia cuprea cuprea	N 41°58'4.884" E 8°49'30.688"	France, Corse	2007		MG813313	MG820517
Corsica 97	097Pc_FR	Potosia cuprea cuprea	N 41°57'36.784" E 8°49'47.999"	France, Corse, Ajaccio, 10 km env. By road, Porticcio	30.vi.2002	Šípek	MG813318	MG820522
Italy 106	106Pc_IT	Potosia cuprea cuprea		Italy, Calabria, ex breed O. Jahn, F2 generation	2015		MG813323	MG820527
Jordan 40	040Ig_JO	Potosia cuprea ignicollis		Jordan, Irbid reg., Sahm vill., 400 m	19.iv.2003	Pljushtch	MG813295	MG820499
Jordan 41	041Ig_JO	Potosia cuprea ignicollis		Jordan, Irbid reg., Sahm vill., 400 m	19.iv.2003	Pljushtch	MG813296	MG820500
Jordan 58	058Ig_JO	Potosia cuprea ignicollis	N 35°42'56'' E 32°40'50''	Jordan, Irbid reg., Malka, Wadi Al Kurasi, 131 m	27.v.2009	Reiter	MG813297	MG820501
Lebanon 81	081Ig_LE	Potosia cuprea ignicollis		Libanon, Kaza Koura, Anfeh	20.vi.2009	Pad Mal	MG813312	MG820516
Lebanon 101	101Ig_LE	Potosia cuprea ignicollis		Libanon, Kaza Koura, Anfeh	20.vi.2009	Pad Mal	MG813319	MG820523
Cyprus 115	115Ik_CY	Potosia cuprea ikonomovi		Cyprus, Nikosia	23.vi.2014	Hadjiconstantis	MG813332	MG820536
Czech Rep. 15	015Me_CZ	Potosia cuprea metallica	N 48°47'8.491" E 16°49'35.490"	Czech republic, Moravia mer., Lednice, kemp Apollo env.	29.v.2009		MG813274	MG820478
Czech Rep. 68	068Me_CZ	Potosia cuprea metallica	N 50°2'45.051" E 15°52'34.394"	Czech republic, Bohemia, Lány near Pardubice	vii.2010	Vondráček	MG813304	MG820508
Switzerland 73	073Me_SW	Potosia cuprea metallica	N 46°16'50.978" E 8°1'21.547"	Switzerland, Simplon Pass	2010		MG813307	MG820511
Hungary 77	077Me_HU	Potosia cuprea metallica	N 46°25'55.671" E 19°17'22.221"	Hungary centr., NP Kiskunsagi, between Bosca and Orgovány	2.-3.v.2002	Janšta	MG813310	MG820514
Slovakia 90	090Me_SK	Potosia cuprea metallica	N 47°49'52.869" E 18°43'37.389"	Slovakia, Kamenica nad Hronom			MG813314	MG820518
Poland 107	107Me_PL	Potosia cuprea metallica	N50°35’14.12“ E22°57’30.01“	Poland, Lublin voivodeship, Roztocze NP near Sochy	18.vi.2011	Miklušová, Szalontayová, Vondráček	MG813324	MG820528
Poland 108	108Me_PL	Potosia cuprea metallica	N50°35’14.12“ E22°57’30.01“	Poland, Lublin voivodeship, Roztocze NP near Sochy	18.vi.2011	Miklušová, Szalontayová, Vondráček	MG813325	MG820529
Greece 6	006Ob_GR	Potosia cuprea obscura	N 39°52.779‘ E 22°43.191‘	Greece, Thessaly, Larisa district, Mt. Ossa, Stomio	vi.2007		MG813270	MG820474
Czech Rep. 16	016Ob_CZ	Potosia cuprea obscura	N 48°47'8.491" E 16°49'35.490"	Czech republic, Moravia mer., Lednice, kemp Apollo env.	29.v.2009		MG813275	MG820479
Greece 19	019Ob_GR	Potosia cuprea obscura	N 39°52.779‘ E 22°43.191‘	Greece, Thessaly, Larisa district, Mt. Ossa, Stomio	16.iv.2009		MG813278	MG820482
Greece 20	020Ob_GR	Potosia cuprea obscura	N 39°52.779‘ E 22°43.191‘	Greece, Thessaly, Larisa district, Mt. Ossa, Stomio	16.iv.2009		MG813279	MG820483
Greece 23	023Ob_GR	Potosia cuprea obscura	N 41°07.969‘ E 24°53.207‘	Greece, Stavropoli (Stavroúpoli)	20.iv.2009		MG813282	MG820486
Greece 24	024Ob_GR	Potosia cuprea obscura	N 41°07.969‘ E 24°53.207‘	Greece, Stavropoli (Stavroúpoli)	20.iv.2009		MG813283	MG820487
Croatia 32	032Ob_HR	Potosia cuprea obscura	N 43°18'40.932" E 16°49'58.369"	Croatia, Brač, Selca env.		Kment	MG813288	MG820492
Croatia 33	033Ob_HR	Potosia cuprea obscura	N 43°18'40.932" E 16°49'58.369"	Croatia, Brač, Selca env.		Kment	MG813289	MG820493
Greece 38	038Ob_GR	Potosia cuprea obscura	N 41°06.094‘ E 25°24.570‘	Greece, Komotini	19.iv.2009		MG813293	MG820497
Greece 39	039Ob_GR	Potosia cuprea obscura	N 41°06.094‘ E 25°24.570‘	Greece, Komotini	19.iv.2009		MG813294	MG820498
Pelopones 64	064Ob_GR	Potosia cuprea obscura	N 36°46'31.073" E 21°51'57.606"	Greece, Pelopones, Tsapi	1.-3.vii.2005		MG813302	MG820506
Czech Rep. 103	103Ob_CZ	Potosia cuprea obscura	N 49°1'2.541" E 16°21'19.558"	Czech republic, Moravia, Moravský Krumlov env., Vedrovice, obora	3.v.2007	Král, Janšta, Šípek	MG813320	MG820524
Southern France 113	113Ol_FR	Potosia cuprea olivacea	44.39N 4.17E	France, Ardéche, Bois de Païolive, Aprrox.	12.v.2011	C+J Gillet	MG813330	MG820534
Crimea 110	110Vo_UA	Potosia cuprea volhyniensis	N44°49’11.35“ E34°16’21.00“	Ukraine, Crimea, road to Marble cave, near town Mramorne	24.vi.2011	Miklušová, Szalontayová, Vondráček	MG813327	MG820531
Crimea 111	111Vo_UA	Potosia cuprea volhyniensis	N44°49’11.35“ E34°16’21.00“	Ukraine, Crimea, road to Marble cave, near town Mramorne	24.vi.2011	Miklušová, Szalontayová, Vondráček	MG813328	MG820532
Crimea 112	112Vo_UA	Potosia cuprea volhyniensis	N44°49’11.35“ E34°16’21.00“	Ukraine, Crimea, road to Marble cave, near town Mramorne	24.vi.2011	Miklušová, Szalontayová, Vondráček	MG813329	MG820533
Greece 25	025Th_GR	Potosia sp. "Thracian population"	N 40°55.462‘ E 25°54.268‘	Greece, Avantas (Avas)	17.iv.2009		MG813284	MG820488
Greece 26	026Th_GR	Potosia sp. "Thracian population"	N 40°55.462‘ E 25°54.268‘	Greece, Avantas (Avas)	17.iv.2009		MG813285	MG820489
Gallipoli 109	109Th_TR	Potosia sp. "Thracian population"	40,21688°N 026,39809°E	Turkey, Canakkale prov., 5 km NE of Eceabat (Dardanelles), 10 m	25.iv.2011	Drožová, Janšta, Šípek	MG813326	MG820530
