# Supplementary material for: Phylogeography and DNA-based species delimitation provide insight into the taxonomy of the polymorphic rose chafer Protaetia (Potosia) cuprea species complex (Coleoptera: Scarabaeidae: Cetoniinae) in the Western Palearctic
Source: PLoS One. 2018 Feb 20;13(2):e0192349. doi: 10.1371/journal.pone.0192349 (PMC5819786; doi:10.1371/journal.pone.0192349)
Supplement: S3 Table — The number of clades in which a given character was uniform (i.e. only one character stage per in a clade) as well as the number of stable characters per a clade. (XLSX) [file pone.0192349.s003.xlsx]

## Sheet: List1
S3 Table: Character frequency per clade
	Character no. / no. of character states																													Number of consistent characters per clade (character 29 excluded)
	1/4	2/3	3/3	4/3	5/2	6/8	7/8	8/7	9/7	10/8	11/7	12/7	13/8	14/7	15/4	16/4	17/4	18/3	19/2	20/3	21/3	22/3	23/3	24/3	25/1	26/3	27/3	28/3	29/2
Clade (no. of terminals)	Number of states of a given character achieved in a given clade
1 (4)	1	2	1	1	2	1	1	1	1	1	1	1	1	1	1	1	1	1	1	2	1	1	2	1	1	1	2	1	1	23
2 (7)	1	2	1	1	1	1	1	1	1	1	1	1	1	1	1	1	2	1	1	3	2	3	2	2	2	3	2	2	1	17
3 (3)	1	2	1	1	1	1	1	1	3	1	3	3	1	1	1	1	1	1	1	1	1	2	2	1	1	2	1	2	1	20
4 (10)	3	3	3	3	2	4	3	3	4	4	4	4	5	3	3	3	3	3	2	2	1	2	2	3	2	3	2	3	1	1
4A (2)	2	2	2	1	1	1	2	1	1	1	1	1	1	2	2	2	2	2	2	2	1	1	2	2	1	2	1	2	1	13
4B (8)	2	2	2	2	2	3	2	2	3	3	3	3	4	2	2	2	2	2	2	2	1	2	1	2	2	2	2	2	1	2
5 (2)	1	1	1	1	1	1	1	1	1	1	1	1	1	1	1	1	1	1	1	2	1	1	1	2	1	1	1	1	1	26
6 (39)	3	3	2	3	2	5	4	5	4	5	4	4	4	3	4	4	4	3	2	3	3	3	3	3	2	3	3	3	1	0
6A (3)	1	2	1	1	1	3	2	3	2	2	2	2	1	1	2	2	2	2	2	2	1	1	3	2	1	3	3	2	1	9
6B (7)	2	2	1	2	1	2	2	2	2	3	2	2	2	2	2	1	4	2	1	2	2	3	2	3	2	2	2	2	1	4
6C (10)	2	3	2	2	2	4	2	2	2	3	2	2	3	2	4	3	4	2	1	2	2	2	3	3	2	3	2	2	1	1
6D (5)	2	3	2	2	1	1	3	1	1	1	1	1	2	2	3	1	3	2	1	2	2	3	2	2	2	3	3	2	1	9
6E (3)	1	1	1	1	1	3	1	2	1	2	1	1	3	2	3	2	1	3	1	1	2	2	3	2	2	2	2	2	1	12
6F (9)	2	2	2	3	2	4	3	3	3	3	3	2	3	2	3	2	2	2	2	2	2	2	2	3	1	2	3	3	1	1
Clades with constant characters state of a given character	6	2	7	7	8	6	5	6	6	6	6	6	6	5	4	6	4	4	8	2	7	4	2	2	6	2	3	2	14
